# Supplementary material for: Do Long-Haul Travel and Jet Lag Affect Athletes’ Physiological, Humoral and Performance Outcomes? A Systematic Narrative Review
Source: Sports (Basel). 2026 Mar 2;14(3):93. doi: 10.3390/sports14030093 (PMC13030464; doi:10.3390/sports14030093)
Supplement: Supplementary file 1 [file sports-14-00093-s001.zip]

Archive with 1 entries (1 files):
- sports-4132107-supplementary.pdf
